# Supplementary material for: Upgrading the Repertoire of miRNAs in Gastric Adenocarcinoma to Provide a New Resource for Biomarker Discovery
Source: Int J Mol Sci. 2019 Nov 14;20(22):5697. doi: 10.3390/ijms20225697 (PMC6888638; doi:10.3390/ijms20225697)
Supplement: Supplementary file 1 [file ijms-20-05697-s001.zip]

Archive with 4 entries (4 files):
- Supplemental_Figure.docx
- Supplementary_Tables_S1.xlsx
- Supplementary_Tables_S2.xlsx
- Supplementary_Tables_S3.xlsx
