# Supplementary material for: Upgrading the Repertoire of miRNAs in Gastric Adenocarcinoma to Provide a New Resource for Biomarker Discovery
Source: Int J Mol Sci. 2019 Nov 14;20(22):5697. doi: 10.3390/ijms20225697 (PMC6888638; doi:10.3390/ijms20225697)
Supplement: Supplementary file 1 [file ijms-20-05697-s001.zip › Supplementary_Tables_S1.xlsx]

## Sheet: Table S1
	Supplemental Table S1. Information on predicted novel miRNAs
	ID novel miR	3p Sequence	5p Sequence	Novomirank Score1	Genomic Location	Non-Malignant Expression (Mean RPM)	Tumours Expression (Mean RPM)	% GC (3p)	% GC (5p)	BHC p-value (DE)2	Fold Change3	Present in GEO Cohort4
	STAD-nov-1	CCCCCUGCCGGCGCGUGGUGGG	CGCGGGAGCGCCGCGUGGGGCC	1.88053	chr1:3012640..3012704:-	0.366045	10.1433	86.3636	90.9091	0.0101648	15.2046	Present
	STAD-nov-2	CUUCAGCUGCAGAACUCUCAGU	UGGGAGCCCUGUGGCUGGAUCU	0.838216	chr1:23429560..23429620:-	0.205607	0.460198	50	63.6364	0.00153065	2.21686	Absent
	STAD-nov-3	CUGUAAUCCAUCCUGGGCAACA	AGCCCAGGAGUUUGAGGCUGCAG	0.89073	chr1:26930630..26930693:+	0.270319	1.19198	50	60.8696	0.000136267	4.68112	Absent
	STAD-nov-4	CCUUAGUGUACAGCUACAAAAU	UUUGUAGCUGUACACUAAGGGA	0.928391	chr1:27876157..27876210:+	1.24378	0.468293	36.3636	40.9091	0.0200324	-3.05451	Absent
	STAD-nov-5	CCUUAGUGUACAGCUACAAAA	UUGUAGCUGUACACUAAGGGA	1.08885	chr1:27876158..27876209:+	1.24378	0.464343	38.0952	42.8571	0.0200324	-3.05451	Absent
	STAD-nov-6	CAUGUGGGCUAGUUUCAGACAGGU	AAUAGUGAAGCUGGCCUAAAUGUU	1.01594	chr1:28579764..28579827:-	0.620918	2.26383	50	37.5	0.000111685	3.88806	Present
	STAD-nov-7	CAGUGGGGCCUGGUCCCGAGCG	CUCAGGACUGGGUCAUUCUGUU	1.13307	chr1:43600468..43600528:+	0.0418837	0.434711	77.2727	50	9.37052e-05	8.96468	Absent
	STAD-nov-8	CUUGAGACUCUGGGUCAGU	UGACCCAGAGUCUCAAGCA	1.19204	chr1:95154842..95154892:+	0.343525	0.273193	52.6316	52.6316	0.702108	-1.15082	Absent
	STAD-nov-9	ACUGCAACCUCUGGUACCUGG	CACCCAGGCUGGAGUGCAGUG	1.08223	chr1:112642252..112642308:+	1.30988	3.95943	57.1429	66.6667	3.56888e-05	3.16307	Absent
	STAD-nov-10	CCUGCAGUCUCCAACUCCUGGGCUCA	UGCCUAGGUUGGAGUGAAGUGG	1.03983	chr1:120199562..120199623:+	0.218377	0.780815	61.5385	54.5455	0.000439976	3.78986	Absent
	STAD-nov-11	UGGGCUCCAGUGAUUCCUCUG	UAGGUCUCACUGUGUUGCCCAGG	0.798236	chr1:167723978..167724042:+	0.132039	0.371475	57.1429	56.5217	0.00154522	3.7288	Absent
	STAD-nov-12	CCUCUCCUAACCUCGCUCUCG	AGAGUCGAGAGUGGGAGAAGAG	1.65247	chr1:182391716..182391790:-	0.327674	1.45795	61.9048	54.5455	0.000111685	3.48003	Present
	STAD-nov-13	ACCGUACUGCAGAAUGGGCAA	UCCCGUUCUGAUCAGUAGUGG	0.800182	chr1:226425441..226425502:-	1.84471	6.28049	52.381	52.381	4.92154e-05	2.34628	Absent
	STAD-nov-14	AUACCAGGUGCUGGAGGCUUU	GCCUGGUUAGUACUUGGAUGG	0.934469	chr1:228555848..228555903:+	8.10387	28.2229	52.381	52.381	0.0026746	2.7641	Absent
	STAD-nov-15	CCAGCUAGAUCACACUCCCAGG	UGGGACUCUGAAUCCAGCUGUGA	0.982934	chr1:244602569..244602625:-	0.401038	1.42838	59.0909	52.1739	0.0934454	2.86623	Absent
	STAD-nov-16	UAUCUGUUUGAACCCCGGGAGCGCG	CCCUCCUGGGUUUCGGCACCAGAUUAA	1.09572	chr1:247286508..247286568:-	2.67233	6.14565	60	55.5556	1.53561e-05	2.36071	Absent
	STAD-nov-17	GCGGGGAGAGGUCUGGGGAAAG	GUCCCCAGACUCUCCCGGGCUG	1.29271	chr2:17753270..17753330:-	0.126581	0.43822	68.1818	72.7273	3.56888e-05	4.03969	Present
	STAD-nov-18	AUGUUUGUACUCCGGCCGCUGC	AGUGGCCAAAGUACAAACAUUU	1.22779	chr2:42092538..42092627:+	0.067297	0.712928	59.0909	36.3636	0.0172171	6.16945	Absent
	STAD-nov-19	AGCCCAGAAGCUGGAAACUGCAG	GUGGUCCCAGCUACUGGGGAGG	1.21898	chr2:69175501..69175566:+	1.06047	3.62653	56.5217	68.1818	5.49086e-07	3.11338	Present
	STAD-nov-20	CUGCACUCUAGCCUGGGC	AGCCCAGAAGCUGGAAACUGCAG	1.07521	chr2:69175544..69175602:+	0.904329	3.23608	66.6667	56.5217	5.49086e-07	3.30476	Present
	STAD-nov-21	GUUCUGUUAAUUAAACUUUGGGACA	UUCCAAAGUGUUGAGUUCAGUCCAG	0.902103	chr2:69520113..69520174:-	0.188524	0.488649	32	44	0.00130312	2.85667	Present
	STAD-nov-22	CCACCGGCCGCCGCCGGG	CGGCAGGCGGCCGUGAGUGGGU	1.92998	chr2:70086842..70086895:+	3.23293	0.782209	94.4444	77.2727	0.000826861	-2.66806	Present
	STAD-nov-23	UCAGUACCUGGUCACCAUGGG	UAUGGUGACCAGGUACUGACC	0.861739	chr2:102525437..102525498:+	0.29199	0.0668872	57.1429	52.381	0.00566746	-11.5299	Absent
	STAD-nov-24	CCCUCAGCCACUGCUGACACCAGG	UUGUGUCCAGUUGUUGGGGGAG	1.1655	chr2:111135385..111135446:+	0.0847223	0.89969	66.6667	54.5455	3.57176e-07	8.75739	Absent
	STAD-nov-25	CUGCAGCUUCCCCUUCCUGGGUU	CACCCAGGCUGGAGUGCAGUG	1.29676	chr2:129096501..129096560:+	1.01045	2.84968	60.8696	66.6667	6.88861e-06	3.04219	Absent
	STAD-nov-26	CUGGGCAACAUGGUGAAACCCCAU	GUGGGUGGAUCGCUUGAGCCCAG	1.0944	chr2:206122922..206122984:-	0.276403	1.10159	54.1667	65.2174	0.000129633	3.06715	Absent
	STAD-nov-27	CCUAUGACCAAUCAGAGGCUGA	GGCCUCCAAUUGGUUACACCCU	0.871111	chr2:209323843..209323898:+	0.459634	0.580298	50	54.5455	0.0660647	1.47302	Absent
	STAD-nov-28	CUAGAGAACCAUCUGAAAGACU	UCCUUUCAGAUGGUUCUCUAGA	0.980227	chr2:218040992..218041044:-	0.182848	1.39673	40.9091	40.9091	0.000149288	9.57108	Absent
	STAD-nov-29	GGCCCUGCCAGGAGUGGGCCUGAG	CAGGUCAGUCCGGCAGUGCAGA	1.67752	chr2:219245520..219245602:+	0.148103	0.41556	75	63.6364	9.95348e-05	4.05023	Absent
	STAD-nov-30	UUCUCCGCCCCCGGGCCGGGGC	CCCGCCGCCGCCGCCGAGACGC	1.64033	chr2:240568866..240568923:+	0.27412	0.0537656	86.3636	90.9091	0.0200324	-4.46514	Absent
	STAD-nov-31	GACGUCAGGUGAUCCACCCUC	GGGUUUCACCAUGUUGGCCAG	1.07225	chr2:241588984..241589039:-	2.14662	6.37285	61.9048	57.1429	0.000493869	3.4068	Absent
	STAD-nov-32	AAGUUUCUCUGAAAGUGUAGAGU	ACUACACUUUCAGGGAUCAUUUCU	0.964682	chr3:32694174..32694237:-	9.60276	90.3719	34.7826	37.5	0.000128221	10.9442	Absent
	STAD-nov-33	CUCGGCGCGCCCGCUGGCCGG	GGCUAGCGGCGGCGGCGGCGG	2.02581	chr3:49358202..49358265:-	6.77257	8.3327	90.4762	90.4762	0.198537	1.52821	Absent
	STAD-nov-34	CUGGUCUAGAACUCCUGGGAGAC	CUUGAGCCCAAGAGUUCUUGACCAGCC	1.12934	chr3:74218730..74218790:-	0.334215	1.51171	56.5217	55.5556	0.0042327	4.05721	Absent
	STAD-nov-35	AAGUUUCUCUGAAAGUGUAGA	ACUAUUCUUUCAGGGAUCAUUU	1.02734	chr3:90030287..90030345:+	0.273954	0.512401	33.3333	31.8182	0.0158412	2.29821	Absent
	STAD-nov-36	AAGUUUCUCUGAAUGUGUAGAA	CUAUACUUUCAGAGAUCACUUCU	1.01547	chr3:98872116..98872176:-	1.59006	8.60674	31.8182	34.7826	0.00118611	4.70778	Absent
	STAD-nov-37	AAUUUCUGUGCAGCAUCACACCU	GCUGUGAUGGCCGAGUGGUUAA	0.875221	chr3:105256034..105256099:-	4.06152	6.31178	43.4783	54.5455	0.0065525	2.36093	Present
	STAD-nov-38	CCUGUGACCAAUCAGAGACUGA	AGGCCUCCAAUUGGUUACACCCU	0.920439	chr3:130988861..130988917:-	0.450249	0.561833	50	52.1739	0.104604	1.41433	Absent
	STAD-nov-39	AGGCUGUGUGAAACUGAGGCU	CCUGGGUUCACAUGGCCUGA	0.892793	chr3:133840375..133840435:-	3.3065	7.3816	52.381	60	0.117808	2.05279	Absent
	STAD-nov-40	CCACCGGGAUGGACAUGUGGA	CUCCUGUCCAUCCUGGGGCUGGCC	1.57767	chr3:138010259..138010316:+	1.75874	2.20469	61.9048	70.8333	0.661277	-1.16619	Present
	STAD-nov-41	AAGUUUCUCUGAAUGUAUAGAG	CUAUACUUUCAGGGAUCAUUUCU	0.942567	chr3:156008815..156008876:-	0.342661	0.869397	31.8182	34.7826	0.00031402	2.62933	Absent
	STAD-nov-42	UGCGGCCGCAGGUUUGACUCCCGUGCG	CGCGGGCGCGGACUGAGGCUGCGCG	2.05594	chr3:184711972..184712049:-	0.102584	0.417619	70.3704	84	0.000111685	4.35782	Absent
	STAD-nov-43	CAGUGCCCCGUUUCUGUGGCA	CCACCAGGAGCCUGGCACUGUG	1.25704	chr4:3228557..3228613:+	0.247795	0.555052	61.9048	68.1818	0.000984442	2.18364	Present
	STAD-nov-44	UACCAUUAGGGUUGCAAUGCUAAGCAU	UCAGCACUGUGGCUCUGUGGACA	0.782588	chr4:38928763..38928828:+	0.722814	0.376819	40.7407	56.5217	0.231616	-1.76099	Absent
	STAD-nov-45	CUACGUGACCAGAAGUUUCAG	GAAACUUCUGGCCCCAUAGGA	0.852908	chr4:128550153..128550214:+	0.173494	0.538868	47.619	52.381	0.00471608	3.83515	Absent
	STAD-nov-46	CCUGAAGGGCUGUAGCUCU	GGUGUCACAGCCCUGGCUCGGGGA	1.45175	chr4:133560403..133560463:+	4.17734	0.446769	57.8947	70.8333	0.0749095	-12.3722	Absent
	STAD-nov-47	AAGUUUCUCUGAAGGUGUAG	AUACUUUCAGGGAUCAUUUCU	0.917198	chr4:158700697..158700754:+	0.253686	0.499773	40	33.3333	0.00277915	2.62245	Absent
	STAD-nov-48	AAGUUUCUCUGAAAGUGUAGAGC	UCUACUUUCAGGGAUCACUUCU	0.762458	chr4:159507392..159507453:-	0.30162	0.584368	39.1304	40.9091	0.0191208	2.21569	Absent
	STAD-nov-49	GUGAGCAAGGAACUGUGGGCA	CUCGCAGUUCGAUCUCAGACUG	1.05214	chr5:40895722..40895775:-	0.123146	1.14978	57.1429	54.5455	0.0270905	10.0761	Absent
	STAD-nov-50	CAUCGGAGCGGCUCUGGACACC	UGUCCAUGGGCUUCUCUGAUGAA	1.28085	chr5:179836475..179836560:+	0.142621	0.707949	68.1818	47.8261	0.000437219	3.189	Absent
	STAD-nov-51	CUGAGUAGCUGGGAUUACAGGC	ACUGUAACCUCGAACUCGGGCU	0.929435	chr6:26032528..26032594:-	0.0997261	0.5873	54.5455	54.5455	5.71089e-05	6.33268	Absent
	STAD-nov-52	GGUCCCGGGUUCGAUCCCCAGC	GGGGAUGUAGCUCAGUGGUAGA	1.18332	chr6:28658244..28658308:-	39.3671	120.478	72.7273	54.5455	0.00256104	2.78279	Present
	STAD-nov-53	GGCCCUGGGUUCAAUCCCCAG	GGGGGUGUAGCUCAGUGGUAGA	1.31329	chr6:28710589..28710652:+	28.8501	60.0475	66.6667	59.0909	0.000605683	2.3193	Absent
	STAD-nov-54	ACGCCCUGGCUUCCAGGCCUGG	UGGCUGAGGCGAGGGCUGUGG	1.59447	chr6:35420037..35420089:+	0.108929	0.346861	72.7273	71.4286	0.00378708	3.61808	Absent
	STAD-nov-55	UCACCCUGACCUACAAGUCGG	GCUUUGUUGGUCAGGGUUUAC	0.865454	chr6:41101996..41102054:+	0.260457	0.608003	57.1429	47.619	0.00264755	2.25624	Absent
	STAD-nov-56	UAAGGUCCCUGAGAAUGGCUAUA	AAGCCAUGUUACGAGCCUUAAG	0.768471	chr6:132817287..132817345:+	0.424057	1.44877	43.4783	45.4545	3.56888e-05	3.87559	Present
	STAD-nov-57	CCUGUGACCAAUCAUAGGCUGA	GGCCUCCAAUUGGUUACAACAC	1.00506	chr6:144593380..144593444:+	0.450249	0.562352	50	50	0.0978083	1.42497	Absent
	STAD-nov-58	AGUCCCUUGAGAUACCGGCAUC	CGCCAGCAUCUAAUGGGACUGC	0.800942	chr6:158772366..158772434:-	0.0354413	0.472501	54.5455	59.0909	3.56888e-05	13.2135	Absent
	STAD-nov-59	GAGCAGUUAUACGCAUGGGAUAA	UUCCCAUUUAUUUGCUGCUUGU	0.921388	chr6:159780320..159780380:-	4.56722	2.11071	43.4783	36.3636	0.661277	-1.11445	Present
	STAD-nov-60	CUUUGACCAAUCAGAGGCUGA	GGUCUCCGAUUGGUUACCCAC	0.798004	chr7:1769000..1769056:-	0.455917	0.590918	47.619	57.1429	0.0484399	1.51076	Absent
	STAD-nov-61	UAAGAUUUUGACCAGUGGGGA	UGCACUGGGCAAGAUCUCAAUACA	0.827	chr7:44383380..44383439:-	0.385313	0.723357	42.8571	45.8333	0.00379332	2.01708	Absent
	STAD-nov-62	CCAGCACUUUGGGAGGCCAAG	CUUGGCUUUCAAAAGUGCUGGG	1.21561	chr7:67133392..67133468:+	0.382135	0.76873	61.9048	50	0.00499961	2.06883	Absent
	STAD-nov-63	ACUGCAACUUCCACCUCCUAGGCUCAA	GUGAUCUAGGCUGGAGUGCAGUGG	1.20435	chr7:81956024..81956088:+	0.192414	0.451425	51.8519	58.3333	0.00617566	2.48137	Absent
	STAD-nov-64	CUCUCGGACAAGCUGUAGGUC	AAUUACAGAUUGUCUCAGAGA	0.991742	chr7:139044100..139044157:-	31.2041	98.1346	57.1429	33.3333	1.91216e-08	3.50607	Present
	STAD-nov-65	CUGACUCUGAAAUCUGCUUCU	CAGCAGGUGGCAGGGGCAGAA	0.943446	chr8:6522836..6522894:+	1.82854	9.64164	42.8571	66.6667	0.0136184	5.9859	Absent
	STAD-nov-66	UUAUCCUCCAGUAGACUAGGGA	CCCAGCCUACUGGAGGAUAAGA	0.821871	chr8:98393667..98393725:-	0.314277	1.99677	45.4545	54.5455	0.00895041	8.39965	Present
	STAD-nov-67	GAGAAGUUUCUCUGAACGUGU	ACUUUCAGGGAUCAUUUCUAUA	0.976812	chr8:99292979..99293032:+	10.4244	16.7579	42.8571	31.8182	0.00320734	1.88139	Absent
	STAD-nov-68	UUUCCAGACCAGGUCUCACCCAG	GGGUGGACAGGUCUUGAAGUC	1.01569	chr8:125594073..125594130:+	1.9788	0.147519	56.5217	57.1429	0.00412015	-13.5227	Absent
	STAD-nov-69	ACUGUAGCUUCUGAACUCCUGGG	ACCCAGGCUGGAGUGCAGUGG	0.893564	chr8:140951806..140951863:-	0.898175	2.39327	52.1739	66.6667	6.88861e-06	2.80203	Absent
	STAD-nov-70	CGCCGGGUGCUGGAGGCUCC	GGCCUCUUUAAGCGGCGCGCGCGGC	1.73135	chr8:143973502..143973563:-	0.253277	0.774661	80	76	0.00968263	2.10606	Present
	STAD-nov-71	UCUACAGUGGUCAGCUUUUAG	AAAAGCUGUCCACUGUAGAGU	0.970681	chr9:32456303..32456370:-	0.702748	2.10734	42.8571	42.8571	1.41461e-07	3.1621	Absent
	STAD-nov-72	AAGUUUCUCUGAACGUGUAGAGC	ACUAUACUUUCAGGGAUCAUUUCU	0.883891	chr9:88374272..88374335:+	455.685	1990.95	43.4783	33.3333	1.03467e-05	4.97074	Absent
	STAD-nov-73	CCUGAGACCAAUCAGAGGCUGA	CGCCUCCAAUUGGUUGCACCCC	1.02691	chr9:90945183..90945238:-	0.450249	0.570313	54.5455	63.6364	0.101404	1.41942	Absent
	STAD-nov-74	UCUUCCAGUCCAUGAACAUGG	AUGUUCAUGGACUGAAAGACU	0.7797	chr9:114045812..114045871:+	0.483325	1.41621	47.619	38.0952	0.000146351	3.23803	Absent
	STAD-nov-75	UCUGUGCCGAAAGCAUGGGAA	ACCCCAGCUUAGGAAACAGGG	0.931925	chr9:127448506..127448567:-	0.758874	2.38368	52.381	57.1429	2.08143e-07	3.34104	Present
	STAD-nov-76	CUGGACACUGACCAGGACCCCCC	GGGGCCCUGGCCUGGAUCCAUGCU	1.41744	chr9:136671483..136671541:+	0.359496	1.40665	69.5652	70.8333	2.73306e-06	3.6181	Present
	STAD-nov-77	UCUGUGUCAUUAGGUGGCAGAGA	ACUGCCCCUAGAGGCGUUGCAGCUG	1.1798	chr9:136726816..136726879:-	0.188436	0.465829	47.8261	64	0.0200324	3.734	Present
	STAD-nov-78	UGCACUCCAGCCUGGGUGACA	AAGCCCAGGUGUUGGAGACUGCAGU	1.03659	chr10:15358011..15358074:-	0.215084	0.703576	61.9048	56	0.00118611	3.03177	Absent
	STAD-nov-79	GUCUCCUUCCUUCUGAGAACA	AGCGUGGAGAGGAAGGUGGCCC	0.959239	chr10:29700927..29700990:-	0.240578	0.590508	47.619	68.1818	0.00264755	2.6591	Absent
	STAD-nov-80	UCGUCCGCUCCGCUCUGGACUGC	AGUCAGGGGCAGAGCAGGGCGGUC	1.80037	chr10:30434135..30434208:+	0.206878	0.614429	69.5652	70.8333	9.95348e-05	2.70656	Absent
	STAD-nov-81	UCCGCUCCGCUCUGGACUGCGCG	GGCGGUCUGAGCGUGCGGGCG	1.71281	chr10:30434152..30434211:+	0.203458	0.629629	73.913	80.9524	3.76878e-05	2.79596	Present
	STAD-nov-82	AUGAGACCUAGGAAUUGACAUUU	AUGCCAAUUCCUGAGUCUCACUC	0.887501	chr10:89920166..89920232:-	0.246923	0.0561371	34.7826	47.8261	0.0139189	-6.13559	Present
	STAD-nov-83	CCCCUGGUUUGCAGGCCUUUUG	UCAGGUCUUCAGACUGUGGGG	1.0626	chr10:92864753..92864810:+	0.210492	1.15137	59.0909	57.1429	1.33347e-05	4.9635	Present
	STAD-nov-84	ACUCCAGCCUGGGCGACAGAGU	AGCCCAGGUGUUGGAGGCUGCAG	1.16358	chr10:103060057..103060123:+	0.27758	1.09876	63.6364	65.2174	8.41902e-05	4.22923	Absent
	STAD-nov-85	UAACUUUGGCCAGUUGGAAGA	GGCCUGUUGGCCAGAGUAAUC	0.855061	chr10:117285333..117285393:-	0.961885	4.14375	42.8571	57.1429	0.00233613	4.62745	Absent
	STAD-nov-86	AAUGCUGCCAGUCUCCUUCAGA	AUUGAAGGCUAAUUAGCAGUAU	0.919129	chr10:119060016..119060072:-	0.380454	0.54788	50	31.8182	0.117808	1.37262	Present
	STAD-nov-87	GGCGCUGCAGUCUGGGCAGUG	AUGCCCAGUCAUGACGGUUGUCGG	1.30431	chr11:1309817..1309879:+	0.262115	0.332481	71.4286	58.3333	0.0134395	1.8471	Absent
	STAD-nov-88	CAGUGUCUGGUGAGGGUCCC	GGCACUGACCACGUCACUGGA	0.999797	chr11:1477615..1477671:-	0.984831	1.998	65	61.9048	3.66037e-06	2.12811	Present
	STAD-nov-89	AAGUUUCUCUGAAUGUGUAGAA	CUACACUUUCAGAGAUUAUUU	1.13615	chr11:16745130..16745195:+	1.67486	9.22585	31.8182	28.5714	0.00113224	4.77583	Absent
	STAD-nov-90	CAGGAGGCCGCGCCUCUUCCUUC	AGGAGGGACGUGGCGCUCUGAG	1.5162	chr11:17276490..17276543:-	0.374155	0.661897	69.5652	68.1818	0.0101648	1.6459	Absent
	STAD-nov-91	GAGUUCUGGGCUGUAGUGUGCU	UGCAUGACUGCAGUCCCAGAUUCCU	1.21478	chr11:59214605..59214685:-	21.9763	290.672	54.5455	52	0.0054618	5.91581	Absent
	STAD-nov-92	CUGCUGAAGGACUUCCUGAAG	UCAGAAAGAAGUCCUUGAGGC	0.821613	chr11:61204118..61204179:+	3.73829	0.40027	52.381	47.619	0.219691	-13.8199	Absent
	STAD-nov-93	GCAGAUGGGGACCAGUGACUCC	UCACACUGACCCCAUCUGUAG	0.85138	chr11:65174896..65174956:-	0.0737706	0.412973	63.6364	52.381	3.56888e-05	5.12689	Absent
	STAD-nov-94	CUGUUGGGACAGUCAGUUGGUAUG	UACCCUGACUGUCCCUCUGUAG	0.908927	chr11:66627123..66627186:+	0.122876	0.514146	50	54.5455	0.00182389	3.72924	Absent
	STAD-nov-95	CCCGUGACCAAUCAGAGGCUGA	GGCUUCCAAUUGGUUACACCCU	0.841034	chr11:67571632..67571687:-	0.450876	0.566177	59.0909	50	0.104604	1.41965	Absent
	STAD-nov-96	AGCUUGUCAAGAUCAUCCAGCU	CUGGAUGACCCUGACAAGCUGU	0.925298	chr11:69382653..69382740:+	0.658492	2.53653	45.4545	54.5455	1.33347e-05	3.1151	Present
	STAD-nov-97	UAUGUUUUCCUGAGGAGAUAUA	GUUCUCUAUAGGAAGCCAUAGC	0.659573	chr11:93730516..93730577:-	1.34093	3.10093	31.8182	45.4545	0.0010714	2.4199	Present
	STAD-nov-98	UUGCUGUGGACAUGACCAUAAA	AAUGGUCAUUACCAAGGCUUUU	0.66462	chr11:93731041..93731101:-	0.537985	0.995472	40.9091	36.3636	0.000124368	2.09327	Present
	STAD-nov-99	CUGUGGGAAGGAAUUACAAGAC	CUGUGGUUUUACUUUACUCACAGGA	0.969446	chr11:93733470..93733528:-	0.248914	1.10203	45.4545	40	0.000228993	4.26968	Present
	STAD-nov-100	UCCACUCCCCUGGGUACAAGCGA	ACUCUGUCACCCAGGCUGGAGU	1.1652	chr12:48665476..48665550:-	2.5803	8.78978	60.8696	59.0909	9.95348e-05	3.86262	Absent
	STAD-nov-101	UUUCUGUAGCAGAGAUCACCAAU	CUGUCAUCUCUGCUGAGAAAGC	0.759816	chr12:49128435..49128493:-	0.0434557	0.675289	39.1304	50	0.000115799	15.4987	Present
	STAD-nov-102	CUGUUACGGUCCAGGGCAAGGU	CUAGCACUCUGACCUAGCAGUC	0.917675	chr12:69348384..69348467:+	0.26607	1.59726	59.0909	54.5455	0.00020311	4.54754	Present
	STAD-nov-103	CCAGCCUGGGUGACAGAGUGAGA	UCGUGUGUUCCAGGCUGCAGUGAUC	1.01662	chr12:79842733..79842798:-	0.160045	0.492136	60.8696	56	0.00182389	2.97091	Absent
	STAD-nov-104	UGUUCUGUAGAUUACUGUGAUAA	AUCGCUGUAACAUCUCAGGAGUUC	1.03787	chr12:98593048..98593106:+	0.868302	0.308044	30.4348	45.8333	0.000149647	-3.34433	Absent
	STAD-nov-105	UUGGGAAGAAUUCUGAUAUUGG	ACAAUUCAGGACUCUUCCUUGAAG	0.933623	chr12:115991373..115991433:-	0.367581	0.824007	36.3636	41.6667	0.000149288	1.92647	Absent
	STAD-nov-106	GACAAGCCAGGCUUCUGGUCU	CCCAGAAAUCUGGUAUGCCAG	0.972458	chr12:122695924..122695985:-	0.459217	1.18882	57.1429	52.381	0.336681	2.62311	Absent
	STAD-nov-107	CUCCAGAGUUUGGGACCAGCCUG	CCCAGCACUUUGGGAGGCUGAGG	1.02444	chr12:124901224..124901286:+	0.299278	0.606511	60.8696	65.2174	0.00259017	2.17843	Absent
	STAD-nov-108	GAUGGGGACAGCCGCCCC	GGCGGCCUGUCCCCAGUGC	1.82624	chr13:35530337..35530399:+	0.0441588	0.429761	77.7778	78.9474	0.0195434	7.29269	Absent
	STAD-nov-109	CAGUAUGUUCUGGUCCCUCUGG	AGAGGGACCAGAACAUACUGUG	0.904619	chr13:54621166..54621227:+	0.0170921	0.457989	54.5455	50	0.0110241	21.7841	Absent
	STAD-nov-110	CUGGGGGCGCUGAGCGGCAGCCU	GCGGCGGCGGCGGCGGCGGCG	1.81307	chr14:49768005..49768064:+	33.2174	39.2188	78.2609	100	0.196947	1.36221	Absent
	STAD-nov-111	GCAUCAUCCAAGAAUUGGCAGU	AGCUGAUUCCUGGGCUCUGCCC	0.913465	chr14:68709255..68709322:-	0.466287	1.977	45.4545	63.6364	1.33347e-05	4.17369	Absent
	STAD-nov-112	ACUGCAUUCUCCACCUCUUGGGU	CACCCAGGCUGGAGUGCAGUG	1.06178	chr14:74794221..74794280:+	1.18715	3.6054	52.1739	66.6667	3.91387e-05	3.05784	Absent
	STAD-nov-113	ACAACCUCCGCCUCCUGGGUUCA	CACCCAGGCUGGAGUGCAGUGG	1.19554	chr14:90194065..90194126:-	1.01158	2.94724	60.8696	68.1818	1.11071e-05	2.87205	Absent
	STAD-nov-114	AGCCUAGGAACUGGAGGCUGCAG	GUAGUCCCAGUUACUCAGGAGGCUGA	1.26221	chr14:90497256..90497321:-	0.0911311	1.78392	60.8696	53.8462	0.000129633	16.1198	Absent
	STAD-nov-115	GCAGCGCGCAGCCCGGUGCAGC	GGCGCGCGCGGCGGCGGCGGCAG	1.98119	chr14:100726874..100726943:+	44.2138	14.6896	81.8182	95.6522	0.0387555	-2.02438	Present
	STAD-nov-116	AGUUCAGGAGUUUGAGACCAGC	AGGCUCAAACUCCUGAACUCA	1.00431	chr14:102518887..102518943:+	0.356955	1.13088	50	47.619	0.00101689	3.36219	Absent
	STAD-nov-117	UCACAGUGACACGAGCCCCCAC	UGGGGCUGUGUCACUGUGGGU	1.28928	chr14:105907193..105907262:+	0.313707	0.311672	63.6364	61.9048	0.768687	1.09411	Absent
	STAD-nov-118	ACAGUGACACGAGCCCCCACAA	AAUGGGGCUGUGUCACUGUGG	1.26019	chr14:105916806..105916879:+	0.226306	0.159764	59.0909	57.1429	0.789923	-1.09548	Absent
	STAD-nov-119	ACUGUACUCCAGCCUGGGCAAC	AGCCCAGGAACUGGAGGCUGUAG	0.987957	chr15:31021616..31021677:+	0.157271	2.3439	59.0909	60.8696	3.56888e-05	11.7588	Absent
	STAD-nov-120	AGUGUUGACCCAGGCUUGUGGC	UCAAGCCGUGGUCCAGCAAACUCCU	1.05335	chr15:31373714..31373774:+	0.241839	0.543677	59.0909	56	0.0009724	2.71118	Absent
	STAD-nov-121	UGCACACCAGCCUGGGUAACAGA	UAGCCCAGGAGGUUGAGACUGCAGU	1.01218	chr15:43820939..43821004:-	0.11143	0.465016	56.5217	56	0.000119807	3.31261	Absent
	STAD-nov-122	AGCCCAGGAGGUUGAGACUGCAG	GUAGUCCCAGCUACUGAGAGGCUGA	1.06445	chr15:43820981..43821045:-	0.106055	0.478486	60.8696	56	3.17165e-05	3.68809	Absent
	STAD-nov-123	CUUGCUUGGGACUCUGGACGCA	UUUCCAGCCUCCUGGGUAAAGG	0.825523	chr15:49155876..49155932:+	0.480168	1.03364	59.0909	54.5455	1.53561e-05	2.61833	Absent
	STAD-nov-124	AAUUUUCUCUGAAUGUGUAGA	UAUACUUUCAGGGAUCAUUUG	1.01971	chr15:58760617..58760676:-	0.456804	1.30013	28.5714	33.3333	1.63642e-06	3.57803	Absent
	STAD-nov-125	GCAACCAUAGACAGUCACACAC	UUGUGACUGUUCCUGGUAUUGA	0.953732	chr15:66347279..66347344:-	0.178608	0.638918	50	40.9091	7.97339e-07	4.85603	Present
	STAD-nov-126	CAUGUGACUGACCUCAGUCUCCA	UUUAUUGGGGCUCAGUCAUGUGGA	0.925302	chr15:75592328..75592388:-	0.203942	0.546448	52.1739	45.8333	0.00138674	3.79602	Absent
	STAD-nov-127	CCAGGUUACUUAGCCUAGCUC	UGUAGGCUGAUGUUGAUACUGGAG	0.757651	chr15:89320315..89320376:-	0.0656453	0.367895	52.381	45.8333	0.0213329	6.27633	Absent
	STAD-nov-128	CGCGGGCCGCCGCGGGGCCGAGG	CAGGCUUCGUGGUGCCGGCGCC	1.97539	chr15:96322187..96322243:-	1.41137	4.86435	95.6522	77.2727	0.0643364	3.25289	Absent
	STAD-nov-129	CUACUUUAGCCUGGGUGACAG	GUCACCCAGGCUGGAGUGCAG	1.21299	chr16:3620401..3620502:+	0.494761	1.20306	52.381	66.6667	4.28638e-05	2.66592	Absent
	STAD-nov-130	AUCUGCAUGUUCACAGGCCCC	AGCUUGUCGGAUGUGCAGAUUU	0.988311	chr16:12500703..12500775:+	0.325477	0.799983	57.1429	45.4545	1.03467e-05	2.48881	Present
	STAD-nov-131	AGAGGGCUCUUUGGUCUAG	AGACAAGAGUGCGAGCCUUCUGU	0.936065	chr16:13904961..13905022:+	0.143202	0.455084	52.6316	52.1739	0.00443243	4.06505	Absent
	STAD-nov-132	AGACUGAUCUGGGCAAUGAUAU	GUAUGUUGCCCAGGCUGGUCUCA	0.840235	chr16:32642193..32642260:-	0.165909	0.579053	40.9091	56.5217	0.00471608	3.68518	Absent
	STAD-nov-133	UCCAGCCUGGGCAACAGAGCAAG	AGCUCAGGAGCUCAAGGUUGCAGU	1.13778	chr16:51989272..51989341:+	0.188403	0.732926	60.8696	54.1667	0.00182389	2.79323	Absent
	STAD-nov-134	GCUGCCAGCCCCGUUGGGAGGA	CUCCUGGCGGGGAGCUGUGCUC	1.40449	chr16:88705440..88705495:-	0.204356	0.560063	72.7273	72.7273	0.00113224	3.32498	Absent
	STAD-nov-135	CUGCCCCUACUCUGAUCCCAGG	GAGGAGUAGGGUUGGGGUGUGUG	1.21571	chr17:4717830..4717888:+	0.265387	0.817733	63.6364	60.8696	5.49086e-07	3.57054	Absent
	STAD-nov-136	UCUCAUAUCAGCCAGGGACAAA	UGUCCCUGACCUGGGUAGAGUGG	0.906864	chr17:7574713..7574777:+	0.19731	0.492951	45.4545	60.8696	1.26826e-05	3.03034	Present
	STAD-nov-137	ACUGUACUCCAGCCUGGGCAA	AUCGAGGCUGGCGUACAGUGA	1.03574	chr17:9667317..9667372:+	0.130786	0.607666	57.1429	57.1429	0.0117792	2.85945	Absent
	STAD-nov-138	AAGUUUCUCUGAACGUGUAGAGC	UAUACUUUCAGGGAUCAUUUCU	0.871834	chr17:19188021..19188082:+	303.837	1327.76	43.4783	31.8182	1.03467e-05	4.97144	Absent
	STAD-nov-139	CUGGAGAUGAACUCGGACCUCA	UUCGAGUCCGGCAUCUCCCAGGC	0.9058	chr17:28467876..28467930:+	0.256259	1.43186	54.5455	65.2174	0.00115238	3.52824	Present
	STAD-nov-140	GCCUCGCCGCCGCCUCUGCUGC	CGUGGAGGCCGCGGCUGAGGCCC	1.68121	chr17:40122368..40122429:-	0.176526	0.440006	81.8182	82.6087	0.00277915	3.1153	Absent
	STAD-nov-141	GGUUAUUGAUCAAGAUUUCUGU	AGAAAUCUUGAUCAAUAACCUA	1.09429	chr17:59274106..59274165:+	0.209871	0.374483	31.8182	27.2727	0.071979	1.86398	Absent
	STAD-nov-142	AACGUGGCCAAUGUGAUCUGG	AGAGAUCCACAUCUGGCCUGU	0.820006	chr17:59677126..59677177:+	0.199092	0.734774	52.381	52.381	0.000503192	3.94661	Absent
	STAD-nov-143	CUCCCGGCGGCGGCGGCGGCA	CUGCUGCCGCUACUGCGGAGUA	1.62886	chr18:8609443..8609503:+	0.23342	0.480172	90.4762	63.6364	0.0192229	1.8913	Present
	STAD-nov-144	CAGGAGUUCUGGGCUGUAGUG	AGUCCCAGCUACUCCAGAGGCU	0.926228	chr18:50207188..50207253:-	6.54585	66.549	57.1429	59.0909	0.0339524	4.20774	Absent
	STAD-nov-145	CCAAUCCCAGCAUUUUCGGAGG	UCCCAAAGUGCUGGGAUUACAG	0.861679	chr19:968910..968973:+	0.612197	2.03949	54.5455	50	0.000753534	3.22691	Absent
	STAD-nov-146	ACUGCACUCUAGCCUGCCUGACA	CCAGGAGGUCGAGGCUGCAGUGG	1.06823	chr19:1939762..1939821:-	0.124869	0.489661	56.5217	69.5652	1.53561e-05	4.20006	Absent
	STAD-nov-147	CUCCAGCCUGGGCGACAGAGU	AGCCCAGGAACUGGAGGCUGCAG	1.28468	chr19:6605701..6605767:-	0.162874	3.84366	66.6667	65.2174	0.000111685	21.7095	Absent
	STAD-nov-148	ACACUUCAAUCUGGGCAAC	GGCCCAGGAGUUGGAGACUGUAG	0.959937	chr19:11108772..11108833:+	0.0404048	0.443721	47.3684	60.8696	0.000150623	9.91779	Absent
	STAD-nov-149	CUCCUGAGUAGCUGGGACUACAGG	UUGAAGUCCUAGGCUCAGGUGAG	0.94725	chr19:14266309..14266369:+	0.936534	3.51014	58.3333	52.1739	5.91077e-05	4.0658	Absent
	STAD-nov-150	CGCGUGGUGGCUCGAGGCCAUGGC	GAUGACCUGGUCACCGUGUGGU	1.33082	chr19:45786398..45786457:-	0.188876	1.03741	75	59.0909	1.98525e-05	5.57423	Absent
	STAD-nov-151	CGGAACAGAUCCGGGGACU	UCCCGCGGGUCUGUCUCUUGC	1.15932	chr19:48965321..48965376:+	0.255963	0.51578	63.1579	66.6667	0.0133273	1.88637	Present
	STAD-nov-152	GAAACCUCCACUUCCUCCUCAUC	UGAGGAGGAUCUGAAGGAUUGG	1.02273	chr19:55225487..55225541:-	0.178413	0.482905	52.1739	50	0.00324309	2.30189	Absent
	STAD-nov-153	AGUUUCUAUCCCACAAGGGUUU	ACUCUUGUGGGACAGAAACUGA	1.09588	chr20:9510817..9510891:-	0.42684	0.109175	40.9091	45.4545	0.0144803	-3.8632	Absent
	STAD-nov-154	CUGGGGCGCUGGCCAAUCGGUUG	UUUGAUUGGCCAGUGGACAGCG	1.17375	chr20:18507839..18507898:+	0.777039	1.20055	69.5652	54.5455	0.00108215	1.77205	Absent
	STAD-nov-155	CCGUGCAAGGAUCUGGCAAAGC	UUUGCCAGAUCCUUGCACGGGU	1.01851	chr20:23097791..23097854:+	0.979924	0.392852	59.0909	54.5455	0.0485798	-1.77705	Absent
	STAD-nov-156	UCCCUGUCCUCCCCCUGCCACC	UGGCAGGGGUGCAGUCAGGGUCA	1.33346	chr20:33670797..33670857:-	0.0871807	0.579859	72.7273	65.2174	0.0617688	3.13751	Present
	STAD-nov-157	UAAAUUAUCUGAGCCCCAGGA	CUGGGGCUCAGAUAAUUUACA	0.810571	chr20:35039892..35039948:+	0.338809	0.250515	42.8571	42.8571	0.636878	-1.30318	Absent
	STAD-nov-158	CUGGUCAUUGAUAGUGCAGGGAGA	UCCCUGUAUUCGAAAGUGAUCGUGG	1.02472	chr20:38425272..38425332:-	0.202356	1.37308	50	48	0.0362407	7.50286	Present
	STAD-nov-159	GCACUUCAGUCUGGGCAAC	AGCCCAGUAACUGGAGGCUGCAG	1.09148	chr20:42921505..42921566:+	0.0526539	1.64625	57.8947	60.8696	0.000143049	26.1151	Absent
	STAD-nov-160	GACCUCAGGUGAUCUGCCCAU	GGGGUUUCACCAUGUUGGCCAG	0.711299	chr20:63632691..63632750:-	3.45691	9.51711	57.1429	59.0909	0.000784152	3.00356	Absent
	STAD-nov-161	UAGGAGUGCCCGUCGGGACGAAC	UCGACCGGCGGGCCUUCUCCA	1.37546	chr21:8219497..8219552:+	0.228675	2.04	65.2174	71.4286	0.117808	7.45449	Present
	STAD-nov-162	CUGCUGGCGAUCCGGCGACCCUC	GGGAUUCCGGACUGUGAGCGGCU	1.44191	chr21:32612312..32612372:-	0.320457	0.653602	73.913	65.2174	0.0270905	1.74569	Absent
	STAD-nov-163	AGAUGUUAGCAUCUGGCACUA	CUCCCAGAUGUUAGCAACUAG	0.828855	chr21:33551787..33551842:+	0.414671	0.640912	42.8571	47.619	0.0356634	1.60285	Present
	STAD-nov-164	AAGUUUCUCUGAAGGUGUAGA	UAUACUUUCAGGGAUCAUUUCU	0.870971	chr22:20946650..20946709:+	0.758891	0.886246	38.0952	31.8182	0.177146	5.08738	Absent
	STAD-nov-165	UUUGGUUGUCACAACUGGGGGA	CUCCCCAGUUAUGACAACCAA	1.0756	chr22:24356972..24357029:+	0.167246	0.410126	50	47.619	0.000785243	2.48147	Absent
	STAD-nov-166	GAGUUCUGGGCUGUAGUGCACU	UGCAUACCUGUAGUCCCAGGGACUUGG	0.940597	chr22:31981345..31981412:-	11.6959	161.791	54.5455	55.5556	0.0065525	4.84733	Absent
	STAD-nov-167	UUGAGGUCGGACAUGGUGGCU	CCACCACGCCUGGCCUAAGAGU	0.859007	chr22:40956705..40956768:-	0.852553	0.368999	57.1429	63.6364	0.115586	-1.98111	Absent
	STAD-nov-168	AGUCCUAGACACACUGGGAUGU	AUCCUAGCUUGCCUGAGACUGU	0.828048	chrX:7187376..7187444:+	0.145489	0.722642	50	50	0.000246278	3.84891	Present
	STAD-nov-169	GGCCCCUCAGCUGCCCUCGGCUC	GCGGUGGCGGCUGCGGCGGCGGC	1.96066	chrX:69504923..69504989:-	2.52704	2.99346	78.2609	91.3043	0.205017	1.29505	Absent
	STAD-nov-170	GUUCUGUUAAUUAAACUUUGGGAC	UCCAAAGUGUUGAGUUCAGUCCAG	0.761459	chrX:154768529..154768588:+	0.192974	0.491037	33.3333	45.8333	0.00146169	2.79079	Absent
	1Score derived from comparing the novel miRNA features with early miRBase versions (Backes et al., Prioritizing and selecting likely novel miRNAs from NGS data, Nucleic Acids Res. 2016), 2Mean Tumour/mean non-neplastic expression (RPM); 3Benjamini-Hochberg adjusted P value from matched samples t test (Tumour vs. Non-neoplastic); 4Presence is defined as being quantified in the GEO cohort GSE36968.…
