# Supplementary material for: Upgrading the Repertoire of miRNAs in Gastric Adenocarcinoma to Provide a New Resource for Biomarker Discovery
Source: Int J Mol Sci. 2019 Nov 14;20(22):5697. doi: 10.3390/ijms20225697 (PMC6888638; doi:10.3390/ijms20225697)
Supplement: Supplementary file 1 [file ijms-20-05697-s001.zip › Supplementary_Tables_S2.xlsx]

## Sheet: Table S2
	Supplemental Table S2. Known microRNAs (annotated in miRBase) expressed in gastric adenocarcinoma and compared to non-neoplastic stomach tissue.
	ID novel miR	p-value	BHC p-value1	Fold Change2
	hsa-mir-21	2.94215e-15	2.07421e-12	4.9518
	hsa-mir-431	2.27763e-12	8.02864e-10	7.77962
	hsa-mir-23a	2.6135e-11	5.24921e-09	1.94233
	hsa-mir-589	3.45714e-11	5.24921e-09	2.77359
	hsa-mir-106b	3.72284e-11	5.24921e-09	3.41458
	hsa-mir-139	6.32722e-11	6.37242e-09	-2.3132
	hsa-mir-185	5.91204e-11	6.37242e-09	3.27896
	hsa-mir-501	1.19962e-10	1.05716e-08	4.43585
	hsa-mir-421	4.13375e-10	2.64936e-08	3.55245
	hsa-mir-4664	3.83789e-10	2.64936e-08	11.4474
	hsa-mir-128-1	9.59095e-10	5.20125e-08	2.64405
	hsa-mir-3677	9.0443e-10	5.20125e-08	4.57803
	hsa-mir-151a	1.54619e-09	7.26707e-08	2.57582
	hsa-mir-146b	1.87604e-09	8.26631e-08	3.96015
	hsa-mir-188	2.4577e-09	1.01922e-07	4.61743
	hsa-mir-181a-1	3.00685e-09	1.17768e-07	3.03276
	hsa-mir-25	3.65926e-09	1.2987e-07	2.92968
	hsa-mir-24-1	4.47612e-09	1.5027e-07	1.92498
	hsa-mir-769	5.45235e-09	1.60163e-07	2.32345
	hsa-mir-3127	5.26912e-09	1.60163e-07	4.09657
	hsa-mir-4746	6.10809e-09	1.65623e-07	4.40094
	hsa-mir-27a	7.59577e-09	1.92592e-07	2.08648
	hsa-mir-500a	7.64903e-09	1.92592e-07	3.61179
	hsa-mir-1307	1.23452e-08	3.00116e-07	3.84075
	hsa-mir-212	1.36006e-08	3.19613e-07	2.50918
	hsa-mir-103a-1	1.90156e-08	4.32451e-07	2.99865
	hsa-mir-1827	2.29026e-08	5.04572e-07	-4.78226
	hsa-mir-16-1	2.62205e-08	5.60166e-07	3.31513
	hsa-mir-382	3.16984e-08	6.42773e-07	2.51789
	hsa-mir-17	3.19107e-08	6.42773e-07	3.35115
	hsa-mir-93	3.3665e-08	6.59272e-07	3.88773
	hsa-let-7i	3.51683e-08	6.70098e-07	2.06356
	hsa-mir-132	4.12135e-08	7.45013e-07	1.87375
	hsa-mir-335	4.79892e-08	8.4581e-07	5.19922
	hsa-mir-548t	5.01605e-08	8.55533e-07	2.43381
	hsa-mir-550a-1	5.22297e-08	8.55533e-07	3.2817
	hsa-mir-4661	5.17731e-08	8.55533e-07	4.2637
	hsa-mir-92a-1	5.3395e-08	8.55533e-07	5.22145
	hsa-mir-548aa-1	5.5627e-08	8.7149e-07	2.39994
	hsa-mir-493	5.84154e-08	8.95279e-07	2.58437
	hsa-mir-941-1	6.18427e-08	9.2764e-07	3.08408
	hsa-mir-130b	6.63708e-08	9.74822e-07	2.94193
	hsa-mir-143	7.86072e-08	1.10836e-06	-2.13118
	hsa-mir-15b	7.73039e-08	1.10836e-06	2.53344
	hsa-mir-409	8.18755e-08	1.13181e-06	2.42056
	hsa-mir-19b-1	8.7096e-08	1.18082e-06	3.5235
	hsa-mir-133a-1	9.85214e-08	1.26287e-06	-4.64761
	hsa-mir-15a	9.63397e-08	1.26287e-06	2.79097
	hsa-mir-1304	9.81024e-08	1.26287e-06	3.27205
	hsa-mir-330	1.27874e-07	1.50252e-06	1.97465
	hsa-mir-134	1.25238e-07	1.50252e-06	2.29298
	hsa-mir-141	1.26656e-07	1.50252e-06	3.41893
	hsa-mir-4677	1.25293e-07	1.50252e-06	3.53594
	hsa-mir-20a	1.23713e-07	1.50252e-06	3.64328
	hsa-mir-3682	1.52498e-07	1.76247e-06	3.97171
	hsa-mir-331	1.81443e-07	1.9987e-06	2.07338
	hsa-mir-18a	1.93665e-07	2.10052e-06	4.98141
	hsa-mir-485	2.07786e-07	2.21953e-06	2.15611
	hsa-mir-98	2.6091e-07	2.69533e-06	1.86352
	hsa-mir-532	2.63799e-07	2.69533e-06	3.19962
	hsa-mir-450b	3.20413e-07	3.13738e-06	2.23918
	hsa-mir-502	3.13894e-07	3.13738e-06	3.03744
	hsa-mir-877	3.18401e-07	3.13738e-06	5.08295
	hsa-mir-181c	3.43037e-07	3.31289e-06	1.84453
	hsa-mir-652	3.74701e-07	3.56978e-06	2.95431
	hsa-mir-1-1	4.0296e-07	3.69577e-06	-3.90397
	hsa-mir-619	4.03652e-07	3.69577e-06	3.99744
	hsa-mir-199a-1	4.25533e-07	3.7709e-06	2.26869
	hsa-mir-199b	4.20429e-07	3.7709e-06	2.26882
	hsa-mir-181b-1	4.27903e-07	3.7709e-06	3.73769
	hsa-mir-423	4.36178e-07	3.79636e-06	1.99638
	hsa-mir-24-2	5.21454e-07	4.37649e-06	2.42681
	hsa-mir-19a	5.09792e-07	4.37649e-06	3.57254
	hsa-mir-424	5.43839e-07	4.45821e-06	2.44418
	hsa-mir-592	5.65032e-07	4.52668e-06	4.8792
	hsa-mir-6129	6.03016e-07	4.75142e-06	-6.06375
	hsa-mir-505	6.06565e-07	4.75142e-06	1.92802
	hsa-mir-542	6.54545e-07	5.01581e-06	2.6116
	hsa-mir-1306	7.37017e-07	5.58706e-06	3.24364
	hsa-mir-548o	7.77082e-07	5.82812e-06	2.58552
	hsa-mir-22	8.05637e-07	5.86026e-06	1.622
	hsa-mir-301a	8.06306e-07	5.86026e-06	3.07009
	hsa-mir-362	8.00899e-07	5.86026e-06	3.44071
	hsa-mir-651	8.68352e-07	6.18372e-06	2.61341
	hsa-mir-361	9.3003e-07	6.55671e-06	1.6715
	hsa-mir-590	9.44818e-07	6.59502e-06	2.24261
	hsa-let-7f-1	9.88528e-07	6.83247e-06	1.99072
	hsa-mir-4510	1.04103e-06	7.12552e-06	-3.75657
	hsa-mir-6755	1.07498e-06	7.2871e-06	4.02399
	hsa-mir-744	1.12009e-06	7.5206e-06	1.94873
	hsa-mir-5000	1.16522e-06	7.6774e-06	2.30105
	hsa-mir-671	1.25868e-06	8.2164e-06	3.50737
	hsa-mir-1266	1.27133e-06	8.22285e-06	2.77962
	hsa-mir-3913-1	1.2983e-06	8.32093e-06	2.35845
	hsa-mir-939	2.09158e-06	1.29348e-05	2.0944
	hsa-mir-425	2.28273e-06	1.39941e-05	1.86847
	hsa-mir-889	2.69344e-06	1.63696e-05	1.80453
	hsa-mir-3117	2.71742e-06	1.63742e-05	2.45328
	hsa-mir-1292	2.78356e-06	1.66306e-05	3.8558
	hsa-mir-454	2.86491e-06	1.69728e-05	2.44414
	hsa-mir-500b	3.08982e-06	1.81527e-05	4.95219
	hsa-mir-200a	3.16891e-06	1.84635e-05	3.85797
	hsa-mir-30a	3.19612e-06	1.84694e-05	-1.52342
	hsa-mir-378e	3.25702e-06	1.85177e-05	-4.43551
	hsa-mir-135b	3.29232e-06	1.85687e-05	11.8876
	hsa-mir-758	3.38117e-06	1.87695e-05	2.06972
	hsa-mir-615	3.47009e-06	1.91126e-05	9.65346
	hsa-mir-3613	3.68302e-06	2.01281e-05	2.24889
	hsa-mir-154	3.7186e-06	2.01662e-05	2.74692
	hsa-mir-7-1	4.14273e-06	2.19596e-05	1.99963
	hsa-mir-148b	4.21525e-06	2.21772e-05	2.45289
	hsa-mir-629	4.35041e-06	2.27188e-05	1.86568
	hsa-mir-4328	4.91032e-06	2.54542e-05	-3.95982
	hsa-mir-1273h	5.17365e-06	2.60923e-05	2.29629
	hsa-mir-221	5.12832e-06	2.60923e-05	2.74631
	hsa-mir-1249	5.54197e-06	2.75147e-05	2.42781
	hsa-mir-576	5.60004e-06	2.76086e-05	2.28931
	hsa-mir-222	5.85523e-06	2.86662e-05	2.99157
	hsa-mir-940	5.91301e-06	2.87495e-05	3.77501
	hsa-mir-6720	6.40422e-06	3.04058e-05	-1.57452
	hsa-mir-942	6.4262e-06	3.04058e-05	2.29642
	hsa-mir-145	7.54358e-06	3.49883e-05	-2.2028
	hsa-mir-708	7.63567e-06	3.5184e-05	5.19619
	hsa-mir-191	7.90408e-06	3.61842e-05	2.4113
	hsa-mir-374a	8.78772e-06	3.94608e-05	1.52643
	hsa-mir-937	8.96377e-06	3.99966e-05	9.77843
	hsa-mir-126	9.65663e-06	4.25495e-05	1.55901
	hsa-mir-1301	1.07967e-05	4.69858e-05	4.06666
	hsa-mir-196a-1	1.07867e-05	4.69858e-05	31.2927
	hsa-mir-223	1.10891e-05	4.79621e-05	3.49299
	hsa-mir-214	1.15894e-05	4.98204e-05	2.93747
	hsa-mir-92b	1.16813e-05	4.99111e-05	5.76356
	hsa-mir-200b	1.21884e-05	5.17641e-05	2.39746
	hsa-mir-34c	1.32236e-05	5.52133e-05	2.81586
	hsa-mir-96	1.32355e-05	5.52133e-05	4.53527
	hsa-mir-200c	1.44692e-05	5.96538e-05	2.23166
	hsa-mir-1228	1.51859e-05	6.18846e-05	4.03586
	hsa-mir-29a	1.60712e-05	6.4051e-05	2.53228
	hsa-mir-412	1.61439e-05	6.4051e-05	2.92111
	hsa-mir-127	1.68083e-05	6.54722e-05	1.75156
	hsa-mir-4690	1.68092e-05	6.54722e-05	2.85774
	hsa-mir-3074	1.81428e-05	7.02648e-05	1.78539
	hsa-mir-450a-1	1.8239e-05	7.02648e-05	2.00585
	hsa-mir-183	1.88018e-05	7.20396e-05	8.45061
	hsa-mir-6130	2.00533e-05	7.64193e-05	-7.3992
	hsa-mir-196b	2.02707e-05	7.68326e-05	26.7933
	hsa-mir-496	2.18806e-05	8.24912e-05	2.58942
	hsa-mir-6892	2.21058e-05	8.28967e-05	1.9896
	hsa-mir-340	2.26365e-05	8.44377e-05	1.77859
	hsa-mir-34a	2.31669e-05	8.59615e-05	2.95219
	hsa-mir-370	2.63792e-05	9.63593e-05	2.03797
	hsa-mir-99b	2.63683e-05	9.63593e-05	2.04051
	hsa-let-7d	2.88397e-05	0.000104267	1.73201
	hsa-mir-4326	2.96116e-05	0.000106511	5.2209
	hsa-mir-490	3.27848e-05	0.000115566	-8.27771
	hsa-mir-369	3.27342e-05	0.000115566	1.95041
	hsa-mir-660	3.27325e-05	0.000115566	3.03108
	hsa-mir-133b	3.3037e-05	0.000115876	-4.701
	hsa-mir-197	3.43134e-05	0.000119757	1.76396
	hsa-mir-3194	3.46349e-05	0.000120284	3.9079
	hsa-mir-33b	3.8283e-05	0.000129757	3.07897
	hsa-mir-374b	4.28106e-05	0.000143721	1.86786
	hsa-mir-3934	4.30563e-05	0.000143861	3.29153
	hsa-mir-556	4.44539e-05	0.00014783	6.12409
	hsa-mir-503	4.65591e-05	0.000153384	2.60905
	hsa-mir-655	4.82451e-05	0.000158199	2.40594
	hsa-mir-2116	4.92573e-05	0.00016077	3.22862
	hsa-let-7a-1	4.94936e-05	0.000160797	1.67117
	hsa-mir-654	5.10349e-05	0.000163602	1.79843
	hsa-mir-6842	5.34026e-05	0.000168829	1.98134
	hsa-mir-10a	5.37913e-05	0.000169299	2.38035
	hsa-mir-16-2	5.6202e-05	0.00017532	2.16964
	hsa-mir-5001	5.8021e-05	0.000180198	2.30651
	hsa-mir-182	6.03342e-05	0.00018656	3.73404
	hsa-mir-2110	6.07314e-05	0.000186968	2.4041
	hsa-mir-1303	7.1156e-05	0.00021579	2.8415
	hsa-mir-7702	7.13177e-05	0.00021579	4.39964
	hsa-mir-376b	7.16714e-05	0.000215933	2.9515
	hsa-mir-1287	7.84584e-05	0.000234378	1.76226
	hsa-mir-3614	7.8348e-05	0.000234378	2.29219
	hsa-mir-548az	8.02909e-05	0.000237836	9.15008
	hsa-mir-155	8.11916e-05	0.000239498	3.43209
	hsa-mir-3942	8.85166e-05	0.000256807	2.72278
	hsa-mir-2355	9.06284e-05	0.000261857	2.25734
	hsa-mir-4668	9.3624e-05	0.000269408	1.78703
	hsa-mir-194-1	9.79997e-05	0.000280853	2.62589
	hsa-mir-6854	0.000101455	0.000289579	5.15479
	hsa-mir-5701-1	0.000113625	0.000321708	2.0967
	hsa-mir-410	0.000118289	0.000330927	1.73626
	hsa-mir-4772	0.000117427	0.000330927	2.08119
	hsa-mir-95	0.00011795	0.000330927	4.32181
	hsa-mir-342	0.000120326	0.000335295	2.15947
	hsa-mir-203b	0.000130905	0.000361914	3.06926
	hsa-mir-3189	0.000130488	0.000361914	6.69038
	hsa-mir-34b	0.000146704	0.000402436	2.64229
	hsa-mir-3133	0.000153427	0.000419249	2.9724
	hsa-mir-584	0.000154469	0.000420465	9.67334
	hsa-mir-29b-1	0.000168715	0.000448846	3.30819
	hsa-mir-3651	0.00016856	0.000448846	4.87955
	hsa-mir-4440	0.000168694	0.000448846	5.56267
	hsa-mir-570	0.000171019	0.000453265	2.30951
	hsa-mir-548c	0.000173256	0.000455767	2.04876
	hsa-mir-548o-2	0.000173256	0.000455767	2.04876
	hsa-mir-324	0.000186734	0.000487583	1.65804
	hsa-mir-551a	0.000204052	0.000530837	4.57665
	hsa-mir-3130-1	0.000206007	0.000533953	3.40661
	hsa-mir-7705	0.000217295	0.000561147	4.02022
	hsa-mir-484	0.000218907	0.000563245	1.67292
	hsa-mir-339	0.000225948	0.000579248	1.78678
	hsa-mir-103a-2	0.000231147	0.000588298	2.51527
	hsa-mir-3940	0.00024901	0.000629219	3.79028
	hsa-mir-627	0.000255812	0.000644097	1.76778
	hsa-mir-548d-1	0.000267242	0.000669529	2.38756
	hsa-mir-216a	0.000287439	0.000716058	2.71348
	hsa-let-7f-2	0.000300441	0.000743197	1.70227
	hsa-mir-548e	0.00030021	0.000743197	4.00351
	hsa-mir-6837	0.000306562	0.000753053	2.0964
	hsa-mir-32	0.000306316	0.000753053	3.01919
	hsa-mir-3662	0.000310927	0.000761123	10.7512
	hsa-mir-935	0.000316274	0.000771534	7.74657
	hsa-mir-3173	0.000332666	0.000808722	2.2824
	hsa-mir-550a-3	0.00035418	0.000858064	2.01162
	hsa-mir-301b	0.000362046	0.000872028	4.54673
	hsa-mir-181d	0.000363941	0.000872716	1.57978
	hsa-mir-5585	0.00038604	0.000919454	3.47212
	hsa-mir-579	0.000407412	0.00096709	2.61423
	hsa-mir-624	0.000416089	0.000984372	1.92856
	hsa-mir-7974	0.000425259	0.0010027	10.0141
	hsa-mir-548f-1	0.000443283	0.00104171	3.45473
	hsa-mir-378d-1	0.000451039	0.00105292	-7.02735
	hsa-mir-320d-1	0.000454327	0.0010571	2.0886
	hsa-mir-1277	0.000457074	0.00105999	2.09927
	hsa-mir-1180	0.000474892	0.0010977	2.17997
	hsa-mir-142	0.000502963	0.00115501	2.26713
	hsa-mir-1268b	0.000507374	0.0011576	2.67435
	hsa-mir-3928	0.000519189	0.00118074	1.84196
	hsa-mir-514a-1	0.000533517	0.00120557	3.54096
	hsa-mir-1285-1	0.00056149	0.0012647	3.89431
	hsa-mir-320c-1	0.000622009	0.00139655	2.09071
	hsa-mir-7706	0.000630009	0.00141002	3.05924
	hsa-mir-659	0.000642677	0.00143382	1.72489
	hsa-mir-3944	0.000708216	0.00157505	5.04491
	hsa-mir-548au	0.000741452	0.00164379	2.41575
	hsa-mir-552	0.000851605	0.00187035	85.205
	hsa-mir-429	0.000862343	0.00188805	2.22788
	hsa-mir-27b	0.000941308	0.00204822	1.88325
	hsa-mir-4770	0.000985306	0.0021308	-2.49843
	hsa-mir-204	0.00100286	0.00216213	-3.11364
	hsa-mir-219a-1	0.00100707	0.00216459	1.87681
	hsa-mir-511	0.00102961	0.00219962	2.1771
	hsa-mir-2277	0.00105661	0.00223697	2.66686
	hsa-mir-210	0.00107282	0.00226448	3.12556
	hsa-mir-1229	0.0010784	0.00226947	3.27683
	hsa-mir-548ay	0.00112778	0.0023593	2.40052
	hsa-mir-5010	0.00115686	0.00240585	2.08865
	hsa-mir-548ad	0.00115377	0.00240585	2.31447
	hsa-mir-760	0.00117829	0.00244321	4.7174
	hsa-mir-3690-1	0.0012082	0.00249058	4.46852
	hsa-mir-494	0.00133664	0.0027314	2.65064
	hsa-mir-1343	0.00136169	0.00277043	2.46517
	hsa-mir-509-1	0.0013636	0.00277043	7.97345
	hsa-mir-4485	0.00140702	0.00284226	3.12108
	hsa-mir-1269a	0.00141395	0.00284809	135.68
	hsa-mir-3176	0.00144804	0.00290019	5.49531
	hsa-mir-372	0.00146816	0.00293217	4.13336
	hsa-mir-4660	0.0015349	0.00304817	5.84632
	hsa-mir-548ae-2	0.00154428	0.0030582	2.19859
	hsa-mir-3195	0.00167292	0.00329443	-2.38688
	hsa-mir-616	0.00167204	0.00329443	2.23804
	hsa-mir-6507	0.00168803	0.00331493	-3.70088
	hsa-mir-3200	0.00181492	0.00354436	4.19092
	hsa-mir-194-2	0.00183389	0.00356168	2.12543
	hsa-mir-1268a	0.00186755	0.00359734	2.35969
	hsa-mir-186	0.00193777	0.0037123	1.53636
	hsa-mir-487a	0.00196144	0.00374746	1.81285
	hsa-mir-3620	0.00200312	0.00381675	3.08351
	hsa-mir-580	0.00214956	0.00408475	2.2386
	hsa-mir-33a	0.00217039	0.00410221	1.76834
	hsa-mir-181a-2	0.00228787	0.0043127	2.79326
	hsa-mir-125a	0.00234533	0.00440921	2.01554
	hsa-mir-512-1	0.00235464	0.00441496	3.65135
	hsa-mir-345	0.00250687	0.00468791	2.5803
	hsa-mir-3136	0.00257666	0.00479299	2.28664
	hsa-mir-3150b	0.00262438	0.00486891	2.42931
	hsa-mir-625	0.00265494	0.00491269	1.88567
	hsa-mir-455	0.00266498	0.00491835	2.0515
	hsa-mir-4638	0.00293985	0.00541147	1.80989
	hsa-mir-548z	0.00302099	0.00554635	1.6197
	hsa-mir-1244-1	0.0030458	0.00557738	4.51331
	hsa-mir-3615	0.00316157	0.00577437	1.88048
	hsa-mir-106a	0.00327202	0.0059453	2.03541
	hsa-mir-4724	0.00377212	0.00676678	2.3684
	hsa-mir-376a-1	0.00401223	0.00717924	1.65593
	hsa-mir-766	0.00404823	0.00722532	1.68887
	hsa-mir-10b	0.00412633	0.00734613	1.76664
	hsa-mir-432	0.00432361	0.00762037	1.65851
	hsa-mir-323a	0.0044066	0.00774726	1.52276
	hsa-mir-1290	0.00444003	0.00778662	38.8578
	hsa-mir-548h-4	0.00451634	0.00790079	1.58909
	hsa-mir-329-1	0.00481549	0.00840327	1.76294
	hsa-mir-3680-1	0.00528657	0.00913488	2.6835
	hsa-mir-433	0.00554132	0.00955166	1.78296
	hsa-mir-4791	0.00555661	0.00955465	1.86909
	hsa-mir-26a-2	0.00561845	0.00961409	1.55699
	hsa-mir-323b	0.00566833	0.00967596	2.54089
	hsa-mir-376c	0.00573652	0.00976871	1.56739
	hsa-mir-377	0.00585225	0.00994177	2.05191
	hsa-mir-548am	0.00654824	0.0110443	1.88232
	hsa-mir-380	0.00657317	0.0110599	1.96516
	hsa-mir-543	0.00661996	0.0111121	1.68943
	hsa-mir-6859-1	0.00664981	0.0111357	2.79884
	hsa-mir-548v	0.00668917	0.011175	2.46757
	hsa-mir-26a-1	0.00758355	0.0125502	1.85674
	hsa-mir-378c	0.00763951	0.0125838	-1.70264
	hsa-mir-3180-1	0.00864485	0.0141079	82.8006
	hsa-mir-582	0.00959502	0.0155149	1.8056
	hsa-mir-422a	0.0096969	0.0156437	-1.56284
	hsa-mir-4742	0.0097244	0.0156523	2.26165
	hsa-mir-508	0.0100337	0.0160767	4.86958
	hsa-mir-4301	0.010429	0.016597	-1.733
	hsa-mir-4676	0.0106108	0.0168482	2.35453
	hsa-mir-196a-2	0.0106926	0.01694	251.44
	hsa-mir-618	0.0109004	0.0172304	4.62012
	hsa-mir-561	0.0116449	0.0183251	1.84488
	hsa-mir-5683	0.0119835	0.0188159	-3.13063
	hsa-mir-548b	0.0129002	0.020121	1.98317
	hsa-mir-551b	0.013765	0.0213283	-2.51527
	hsa-mir-1226	0.0140572	0.0217332	1.71905
	hsa-mir-192	0.0143786	0.022133	1.68951
	hsa-mir-5100	0.0161582	0.0246038	2.04682
	hsa-mir-3168	0.0164004	0.0248652	-9.46283
	hsa-mir-3158-1	0.0167562	0.02535	2.46227
	hsa-mir-30b	0.0192313	0.0288469	1.65517
	hsa-mir-374c	0.0195445	0.0292545	-1.5189
	hsa-mir-150	0.0198737	0.0296215	1.63045
	hsa-mir-4473	0.020315	0.0302153	1.85475
	hsa-mir-1258	0.0219587	0.0325228	-1.62602
	hsa-mir-378b	0.0232731	0.0341824	-1.65292
	hsa-mir-4652	0.023972	0.0351357	83.2645
	hsa-mir-1270	0.0241816	0.0353693	1.80012
	hsa-mir-1246	0.0249077	0.0363559	63.0487
	hsa-mir-338	0.0254942	0.0370585	1.75687
	hsa-mir-378i	0.026676	0.0386966	1.50846
	hsa-mir-190a	0.0268842	0.0388621	1.56985
	hsa-mir-3065	0.0303918	0.0436379	2.25668
	hsa-mir-30d	0.0311687	0.0446625	1.51127
	hsa-mir-202	0.0337123	0.0480146	-1.97206
	hsa-mir-4449	0.0344782	0.0487765	3.20752
	hsa-mir-3180-4	0.034524	0.0487765	81.8631
	hsa-mir-195	0.00084843	0.0018692	-1.4145
	hsa-let-7g	0.00147578	0.00293906	1.40858
	hsa-mir-30c-2	0.00188395	0.00361903	-1.30094
	hsa-mir-140	0.00252575	0.00471072	1.45947
	hsa-mir-130a	0.00517305	0.00896069	1.46356
	hsa-let-7b	0.00558607	0.00958195	1.36409
	hsa-mir-193a	0.00744153	0.0123442	1.33516
	hsa-mir-487b	0.00763276	0.0125838	1.33662
	hsa-mir-379	0.00899465	0.0146446	1.37898
	hsa-mir-411	0.0120265	0.0188415	1.35428
	hsa-mir-5589	0.0133546	0.0207836	N/A
	hsa-mir-152	0.0142531	0.0219878	1.20906
	hsa-mir-495	0.015381	0.023573	1.37058
	hsa-mir-29c	0.0162834	0.024741	-1.43564
	hsa-mir-1260b	0.0210611	0.0312591	1.37019
	hsa-mir-664a	0.0269003	0.0388621	1.39775
	hsa-mir-1296	0.0297907	0.0428621	1.48247
	hsa-mir-23b	0.0353642	0.0498635	1.46799
	hsa-mir-1260a	0.0381771	0.0537222	1.3072
	hsa-mir-486-1	0.0400997	0.0563153	-1.76147
	hsa-mir-452	0.040357	0.056564	2.43502
	hsa-mir-3170	0.0406009	0.056793	2.91317
	hsa-mir-144	0.0429813	0.059885	-1.67815
	hsa-mir-6510	0.0433768	0.0601981	-7.75006
	hsa-mir-1269b	0.0454388	0.0629083	375.536
	hsa-mir-30c-1	0.0455792	0.0629083	1.36885
	hsa-mir-153-1	0.0456866	0.0629083	-1.67588
	hsa-mir-299	0.0467337	0.0640997	1.60736
	hsa-mir-767	0.0469137	0.064125	328.69
	hsa-mir-18b	0.0479254	0.0653528	1.57641
	hsa-mir-3605	0.0494513	0.0673034	1.41222
	hsa-mir-539	0.0504695	0.0685568	1.5544
	hsa-mir-181b-2	0.0512055	0.0692896	3.19525
	hsa-mir-129-1	0.0521493	0.0704315	-2.36152
	hsa-mir-6715b	0.0534143	0.0720021	1.94269
	hsa-mir-23c	0.053522	0.0720096	-1.34708
	hsa-mir-574	0.0543287	0.0729557	1.49038
	hsa-mir-887	0.0552382	0.0737555	1.37454
	hsa-mir-656	0.0560693	0.0747238	1.55653
	hsa-mir-4488	0.057207	0.0760484	7.43875
	hsa-let-7c	0.060477	0.079993	1.50718
	hsa-mir-598	0.0633023	0.0835732	2.58912
	hsa-mir-548i-1	0.0636063	0.0838177	2.31015
	hsa-mir-193b	0.0642859	0.0845551	1.59995
	hsa-mir-4454	0.0659018	0.0865191	1.6837
	hsa-mir-516a-1	0.0685663	0.0896832	3.13621
	hsa-mir-151b	0.0688331	0.0898655	-1.83624
	hsa-mir-148a	0.0696182	0.0905551	-1.63823
	hsa-mir-4484	0.0717966	0.0932165	1.61145
	hsa-mir-3131	0.0746111	0.0966927	1.88696
	hsa-mir-934	0.0761541	0.0983854	9.60895
	hsa-mir-1299	0.0761964	0.0983854	1.7234
	hsa-mir-6761	0.0771548	0.0992594	1.41376
	hsa-mir-125b-1	0.0779788	0.100137	1.60524
	hsa-mir-1185-1	0.0789709	0.101226	1.67981
	hsa-mir-296	0.0797889	0.102089	2.11205
	hsa-mir-6724-1	0.0804958	0.102807	2.24884
	hsa-mir-105-1	0.0820509	0.104604	254.446
	hsa-mir-4521	0.0823012	0.104734	-2.16578
	hsa-mir-548a-1	0.0836461	0.106253	2.05781
	hsa-mir-519a-1	0.0928884	0.117149	1.54029
	hsa-mir-31	0.09359	0.117823	2.11214
	hsa-mir-1227	0.0940413	0.11818	-2.32128
	hsa-mir-802	0.0942145	0.118187	-3.36729
	hsa-mir-548h-1	0.0949313	0.118875	1.78942
	hsa-mir-451a	0.0953112	0.119139	-1.63217
	hsa-mir-944	0.0957133	0.11943	-2.13392
	hsa-mir-1911	0.0958853	0.119433	25.9795
	hsa-mir-491	0.0982677	0.122185	1.40141
	hsa-mir-653	0.0994337	0.123417	4.15126
	hsa-let-7a-2	0.100644	0.1247	1.60504
	hsa-mir-184	0.10129	0.12528	137.72
	hsa-mir-6509	0.102154	0.126127	1.4278
	hsa-mir-326	0.102747	0.126638	-1.29862
	hsa-mir-224	0.104222	0.128008	1.97725
	hsa-mir-378g	0.105413	0.129245	-3.50344
	hsa-mir-4536-1	0.124215	0.150985	-1.55965
	hsa-mir-483	0.125131	0.151837	7.366
	hsa-mir-3960	0.136382	0.164639	1.44678
	hsa-mir-891a	0.139801	0.167715	6.95246
	hsa-mir-675	0.139881	0.167715	6.92772
	hsa-mir-7977	0.141707	0.169615	1.36234
	hsa-mir-136	0.142419	0.16989	1.22816
	hsa-mir-4448	0.146189	0.174093	2.39156
	hsa-mir-628	0.149302	0.1775	1.21881
	hsa-mir-4492	0.150738	0.178906	-1.5752
	hsa-mir-365a	0.158946	0.18761	-1.19715
	hsa-mir-365b	0.159237	0.18761	-1.19701
	hsa-mir-6715a	0.159402	0.18761	1.82662
	hsa-mir-497	0.167551	0.196872	-1.2569
	hsa-mir-1275	0.172092	0.201537	1.52639
	hsa-mir-146a	0.173431	0.202767	1.46665
	hsa-mir-548q	0.18078	0.210661	1.24174
	hsa-mir-6718	0.188121	0.218854	8.7492
	hsa-mir-203a	0.194257	0.225619	1.40213
	hsa-mir-4286	0.200756	0.232021	1.18383
	hsa-mir-4728	0.207749	0.23971	10.3997
	hsa-mir-874	0.208264	0.239912	1.25131
	hsa-mir-518e	0.210304	0.240059	1.37425
	hsa-mir-519b	0.210304	0.240059	1.37425
	hsa-mir-519c	0.210304	0.240059	1.37425
	hsa-mir-522	0.210304	0.240059	1.37425
	hsa-mir-523	0.210304	0.240059	1.37425
	hsa-mir-20b	0.227552	0.258332	2.73979
	hsa-mir-187	0.229335	0.259938	-1.85221
	hsa-mir-99a	0.232183	0.262743	-1.22267
	hsa-mir-28	0.243727	0.274924	1.06253
	hsa-mir-149	0.247542	0.278781	-1.32531
	hsa-mir-1468	0.255652	0.287455	1.33452
	hsa-mir-107	0.264836	0.296365	-1.36677
	hsa-mir-100	0.272857	0.304856	-1.17772
	hsa-mir-30e	0.273997	0.305646	1.10087
	hsa-mir-676	0.277862	0.309467	2.21674
	hsa-mir-101-1	0.278609	0.30981	1.10904
	hsa-mir-664b	0.28519	0.31613	1.16075
	hsa-mir-6806	0.294913	0.325883	1.21645
	hsa-mir-1271	0.300517	0.331557	1.13098
	hsa-mir-1224	0.304018	0.334895	11.4412
	hsa-mir-205	0.306522	0.337127	-1.82105
	hsa-mir-7704	0.307411	0.337577	-1.21497
	hsa-mir-29b-2	0.309292	0.339115	-1.15493
	hsa-mir-9-1	0.358262	0.391589	1.45388
	hsa-mir-1247	0.359096	0.391893	2.8498
	hsa-mir-1295a	0.361388	0.393785	2.19255
	hsa-mir-577	0.364216	0.396253	1.39174
	hsa-mir-4662a	0.377609	0.410192	1.21447
	hsa-mir-1251	0.389177	0.422108	2.03622
	hsa-mir-6499	0.397861	0.430203	-1.79149
	hsa-mir-215	0.416708	0.448518	-1.5476
	hsa-mir-6511b-1	0.420297	0.451691	1.11699
	hsa-mir-135a-1	0.44083	0.473036	1.45818
	hsa-mir-320b-1	0.477411	0.509961	1.16819
	hsa-mir-153-2	0.486463	0.518845	-1.18607
	hsa-mir-337	0.521209	0.550078	1.09283
	hsa-mir-4516	0.554046	0.58212	-1.27069
	hsa-mir-206	0.599424	0.62886	-1.27989
	hsa-mir-378a	0.604302	0.633035	-1.081
	hsa-mir-6511a-1	0.634213	0.662401	1.06438
	hsa-mir-4999	0.694638	0.724437	-1.05994
	hsa-let-7e	0.697915	0.72678	1.04404
	hsa-mir-383	0.706336	0.734464	-1.20192
	hsa-mir-4786	0.716539	0.742955	1.07215
	hsa-mir-381	0.716609	0.742955	-1.08997
	hsa-mir-328	0.724304	0.74983	1.09836
	hsa-mir-504	0.758509	0.782941	-1.07793
	hsa-mir-378f	0.776772	0.80062	-1.04293
	hsa-mir-129-2	0.797995	0.821294	-1.09258
	hsa-mir-363	0.803592	0.825849	-1.04945
	hsa-mir-125b-2	0.81377	0.833878	-1.04375
	hsa-mir-218-1	0.828392	0.847629	1.05145
	hsa-mir-4491	0.845975	0.863115	-1.05214
	hsa-mir-1262	0.865005	0.878715	1.02407
	hsa-mir-138-1	0.871152	0.883686	-1.04017
	hsa-mir-642a	0.885307	0.896755	1.03626
	hsa-mir-26b	0.935294	0.943322	1.01049
	hsa-mir-122	0.960305	0.963248	1.01831
	1Benjamini-Hochberg adjusted P value from matched samples t test (Tumour vs. Non-neoplastic); 2Mean Tumour/mean non-neplastic expression (RPM); Bold miRNA IDs: Differentially expressed (Adj P<0.05; FC>|1.5|).
