# Supplementary material for: Upgrading the Repertoire of miRNAs in Gastric Adenocarcinoma to Provide a New Resource for Biomarker Discovery
Source: Int J Mol Sci. 2019 Nov 14;20(22):5697. doi: 10.3390/ijms20225697 (PMC6888638; doi:10.3390/ijms20225697)
Supplement: Supplementary file 1 [file ijms-20-05697-s001.zip › Supplementary_Tables_S3.xlsx]

## Sheet: Table S3
	Supplemental Table S3. Estimated survival in the TCGA cohort of gastric adenocarcinoma patients according to the combination score of hsa-miR-7704, STAD-nov-40 and STAD-nov-86 levels of expression.
		Low score	Intermediate score	High score
		(n=149)	(n=101)	(n=158)
	Median survival (months, CI95)	46 (30.8-NR)	55 (23.3-NR)	18 (15.5-25.1)
	1-year survival (%, CI95)	85 (75.8-88.9)	73 (64.6-82.7)	66 (59.0-74.8)
	2-year survival (%, CI95)	71 (63.0-80.1)	59 (49.3-71.4)	40 (31.7-50.2)
	CI: confidence interval; NR: not reached
